# Supplementary material for: Formulation and Analytical Characterization of Phenprocoumon-Loaded κ-Carrageenan Hydrogels for Controlled-Release Applications
Source: Molecules. 2026 Jul 22;31(14):2540. doi: 10.3390/molecules31142540 (PMC13415100; doi:10.3390/molecules31142540)
Supplement: Supplementary file 1 [file molecules-31-02540-s001.zip]

Archive with 1 entries (1 files):
- molecules-4376557-supplementary.pdf
